# Supplementary material for: Circadian Phase Has Profound Effects on Differential Expression Analysis
Source: PLoS One. 2012 Nov 20;7(11):e49853. doi: 10.1371/journal.pone.0049853 (PMC3502281; doi:10.1371/journal.pone.0049853)
Supplement: Table S3 — Primer sequences used in this study. (XLS) [file pone.0049853.s008.xls]

## Sheet: Sheet1
Supplemental Table 3. Sequences of primers used in this study.
Primer name	Target Gene	Sequence	Reference
ACO2-F1	At1g62380	ACGTTCGTCACCTCCCTCAATC	1
ACO2-R1	At1g62380	GTCTTTCATGGCCGTCCTGTATTC	1
PIF7-F1	At5g61270	GCAAACGTGCGGCCTAAGTAAC	1
PIF7-R1	At5g61270	ACAACCGTTGAGACTTTGAGTCC	1
GATA21-F1	At5g56860	TCGTCCATTTCATCGCTCTCCTC	1
GATA21-R	At5g56860	AGCCACAAACATCTTGGCCTTG	1
FT-F1	At1g65480	TGGCCGCAGTTTTCTACAAT	1
FT-R1	At1g65480	CTCATTTTCCTCCCCCTCTC	1
IAA29-F	At4g32280	ATCACCATCATTGCCCGTAT	1
IAA29-R	At4g32280	ATTGCCACACCATCCATCTT	1
CCA1-F	At2g46830	CAGCTCCAATATAACCGATCCAT	2
CCA1-R	At2g46830	CAATTCGACCCTCGTCAGACA	2
TOC1-F	At5g61380	AATAGTAATCCAGCGCAATTTTCTTC	2
TOC1-R	At5g61380	CTTCAATCTACTTTTCTTCGGTGCT	2
1	Arvidsson et al., BMC Bioinformics (2008)
2	Mockler et al., PNAS (2004)
